# Supplementary material for: Discrepancy in SARS-CoV-2 Infection Status Among PCR, Serological, and Cellular Immunity Assays of Nucleocapsids: A Historical Cohort Study
Source: Vaccines (Basel). 2025 Feb 28;13(3):259. doi: 10.3390/vaccines13030259 (PMC11945907; doi:10.3390/vaccines13030259)
Supplement: Supplementary file 1 [file vaccines-13-00259-s001.zip]

Archive with 1 entries (1 files):
- vaccines-3432452-supplementary.pdf
